# Supplementary material for: A new species of Orthobula Simon, 1897 (Araneae, Trachelidae) from South China
Source: Biodivers Data J. 2022 Oct 21;10:e94202. doi: 10.3897/BDJ.10.e94202 (PMC9836638; doi:10.3897/BDJ.10.e94202)
Supplement: XML Treatment for Orthobula jiangxi [file BDJ.10.e94202-treatment1.xml]

<!DOCTYPE tp:taxon-treatment
  PUBLIC "-//TaxonX//DTD Taxonomic Treatment Publishing DTD v0 20100105//EN" "tax-treatment-NSO.dtd">
<tp:taxon-treatment xmlns:tp="http://www.plazi.org/taxpub"><tp:treatment-meta><mixed-citation publication-type="journal"><person-group><name><surname>Zhang</surname><given-names>Mengzhen</given-names></name><name><surname>Ma</surname><given-names>Ning</given-names></name><name><surname>Jiang</surname><given-names>Zimin</given-names></name><name><surname>Xiao</surname><given-names>Yonghong</given-names></name><name><surname>Liu</surname><given-names>Keke</given-names></name></person-group><article-title>A new species of <italic><tp:taxon-name><tp:taxon-name-part taxon-name-part-type="genus" reg="Orthobula">Orthobula</tp:taxon-name-part></tp:taxon-name></italic> Simon, 1897 (<tp:taxon-name><tp:taxon-name-part taxon-name-part-type="order">Araneae</tp:taxon-name-part></tp:taxon-name>, <tp:taxon-name><tp:taxon-name-part taxon-name-part-type="family">Trachelidae</tp:taxon-name-part></tp:taxon-name>) from South China</article-title><source>Biodivers Data J</source><day>21</day><month>10</month><year>2022</year><volume>10</volume><pub-id pub-id-type="doi">10.3897/BDJ.10.e94202</pub-id></mixed-citation></tp:treatment-meta><tp:nomenclature><tp:taxon-name>
            <object-id xmlns:xlink="http://www.w3.org/1999/xlink" content-type="arpha" xlink:type="simple">48BDBCB5-9119-5351-810B-C1BCD9A2EF3F</object-id>
            <tp:taxon-name-part taxon-name-part-type="genus">Orthobula</tp:taxon-name-part>
            <tp:taxon-name-part taxon-name-part-type="species">jiangxi</tp:taxon-name-part>
            <object-id xmlns:xlink="http://www.w3.org/1999/xlink" xlink:type="simple" object-id-type="Species-ID">Tra-10</object-id>
            <object-id xmlns:xlink="http://www.w3.org/1999/xlink" content-type="zoobank" xlink:type="simple" object-id-type="ZooBank">EF27B5E4-34FD-4984-B732-93900E508626</object-id>
          </tp:taxon-name><tp:taxon-authority>Liu</tp:taxon-authority><tp:taxon-status xmlns:xlink="http://www.w3.org/1999/xlink" xlink:type="simple">sp. n.</tp:taxon-status></tp:nomenclature><tp:treatment-sec sec-type="materials"><title>Materials</title><list list-type="alpha-lower" list-content="occurrences"><list-item><p><bold>Type status:</bold> <named-content xmlns:xlink="http://www.w3.org/1999/xlink" content-type="dwc:typeStatus" xlink:type="simple">Holotype</named-content>. <bold>Occurrence:</bold> recordedBy: <named-content xmlns:xlink="http://www.w3.org/1999/xlink" content-type="dwc:recordedBy" xlink:type="simple">Liu Ke-Ke</named-content>; individualCount: <named-content xmlns:xlink="http://www.w3.org/1999/xlink" content-type="dwc:individualCount" xlink:type="simple">1</named-content>; sex: <named-content xmlns:xlink="http://www.w3.org/1999/xlink" content-type="dwc:sex" xlink:type="simple">male</named-content>; lifeStage: <named-content xmlns:xlink="http://www.w3.org/1999/xlink" content-type="dwc:lifeStage" xlink:type="simple">adult</named-content>; occurrenceID: <named-content xmlns:xlink="http://www.w3.org/1999/xlink" content-type="dwc:occurrenceID" xlink:type="simple">2F57207E-EB1E-58F4-B705-DC8F3574C909</named-content>; <bold>Taxon:</bold> scientificName: <named-content xmlns:xlink="http://www.w3.org/1999/xlink" content-type="dwc:scientificName" xlink:type="simple"><tp:taxon-name><tp:taxon-name-part taxon-name-part-type="genus" reg="Orthobula">Orthobula</tp:taxon-name-part><tp:taxon-name-part taxon-name-part-type="species" reg="jiangxi">jiangxi</tp:taxon-name-part></tp:taxon-name> Liu, sp. n.</named-content>; <bold>Location:</bold> country: <named-content xmlns:xlink="http://www.w3.org/1999/xlink" content-type="dwc:country" xlink:type="simple">China</named-content>; stateProvince: <named-content xmlns:xlink="http://www.w3.org/1999/xlink" content-type="dwc:stateProvince" xlink:type="simple">Jiangxi</named-content>; locality: <named-content xmlns:xlink="http://www.w3.org/1999/xlink" content-type="dwc:locality" xlink:type="simple">Yichun City, Wanzai County, Luocheng Town, Jiulongshan Forest Park, Zuojiashan Village</named-content>; verbatimElevation: <named-content xmlns:xlink="http://www.w3.org/1999/xlink" content-type="dwc:verbatimElevation" xlink:type="simple">164 m</named-content>; verbatimCoordinates: <named-content xmlns:xlink="http://www.w3.org/1999/xlink" content-type="dwc:verbatimCoordinates" xlink:type="simple"><named-content content-type="dwc:verbatimCoordinates" xlink:type="simple">28°21'07.52"N, 114°30'27.58"E</named-content></named-content>; georeferenceProtocol: <named-content xmlns:xlink="http://www.w3.org/1999/xlink" content-type="dwc:georeferenceProtocol" xlink:type="simple">GPS</named-content>; <bold>Event:</bold> samplingProtocol: <named-content xmlns:xlink="http://www.w3.org/1999/xlink" content-type="dwc:samplingProtocol" xlink:type="simple">sieving</named-content>; eventDate: <named-content xmlns:xlink="http://www.w3.org/1999/xlink" content-type="dwc:eventDate" xlink:type="simple">02/06/2021</named-content></p></list-item><list-item><p><bold>Type status:</bold> <named-content xmlns:xlink="http://www.w3.org/1999/xlink" content-type="dwc:typeStatus" xlink:type="simple">Paratype</named-content>. <bold>Occurrence:</bold> recordedBy: <named-content xmlns:xlink="http://www.w3.org/1999/xlink" content-type="dwc:recordedBy" xlink:type="simple">Liu Ke-Ke</named-content>; individualCount: <named-content xmlns:xlink="http://www.w3.org/1999/xlink" content-type="dwc:individualCount" xlink:type="simple">1</named-content>; sex: <named-content xmlns:xlink="http://www.w3.org/1999/xlink" content-type="dwc:sex" xlink:type="simple">female</named-content>; lifeStage: <named-content xmlns:xlink="http://www.w3.org/1999/xlink" content-type="dwc:lifeStage" xlink:type="simple">adult</named-content>; occurrenceID: <named-content xmlns:xlink="http://www.w3.org/1999/xlink" content-type="dwc:occurrenceID" xlink:type="simple">29043311-8D64-5D5E-BE6D-0CE0EB7D66A6</named-content>; <bold>Taxon:</bold> scientificName: <named-content xmlns:xlink="http://www.w3.org/1999/xlink" content-type="dwc:scientificName" xlink:type="simple"><tp:taxon-name><tp:taxon-name-part taxon-name-part-type="genus" reg="Orthobula">Orthobula</tp:taxon-name-part><tp:taxon-name-part taxon-name-part-type="species" reg="jiangxi">jiangxi</tp:taxon-name-part></tp:taxon-name> Liu, sp. n.</named-content>; <bold>Location:</bold> country: <named-content xmlns:xlink="http://www.w3.org/1999/xlink" content-type="dwc:country" xlink:type="simple">China</named-content>; stateProvince: <named-content xmlns:xlink="http://www.w3.org/1999/xlink" content-type="dwc:stateProvince" xlink:type="simple">Jiangxi</named-content>; locality: <named-content xmlns:xlink="http://www.w3.org/1999/xlink" content-type="dwc:locality" xlink:type="simple">Yichun City, Wanzai County, Luocheng Town, Jiulongshan Forest Park, Zuojiashan Village</named-content>; verbatimElevation: <named-content xmlns:xlink="http://www.w3.org/1999/xlink" content-type="dwc:verbatimElevation" xlink:type="simple">164 m</named-content>; verbatimCoordinates: <named-content xmlns:xlink="http://www.w3.org/1999/xlink" content-type="dwc:verbatimCoordinates" xlink:type="simple"><named-content content-type="dwc:verbatimCoordinates" xlink:type="simple">28°21'07.52"N, 114°30'27.58"E</named-content></named-content>; georeferenceProtocol: <named-content xmlns:xlink="http://www.w3.org/1999/xlink" content-type="dwc:georeferenceProtocol" xlink:type="simple">GPS</named-content>; <bold>Event:</bold> samplingProtocol: <named-content xmlns:xlink="http://www.w3.org/1999/xlink" content-type="dwc:samplingProtocol" xlink:type="simple">sieving</named-content>; eventDate: <named-content xmlns:xlink="http://www.w3.org/1999/xlink" content-type="dwc:eventDate" xlink:type="simple">02/06/2021</named-content></p></list-item><list-item><p><bold>Type status:</bold> <named-content xmlns:xlink="http://www.w3.org/1999/xlink" content-type="dwc:typeStatus" xlink:type="simple">Paratype</named-content>. <bold>Occurrence:</bold> recordedBy: <named-content xmlns:xlink="http://www.w3.org/1999/xlink" content-type="dwc:recordedBy" xlink:type="simple">Liu Ke-Ke</named-content>; individualCount: <named-content xmlns:xlink="http://www.w3.org/1999/xlink" content-type="dwc:individualCount" xlink:type="simple">1</named-content>; sex: <named-content xmlns:xlink="http://www.w3.org/1999/xlink" content-type="dwc:sex" xlink:type="simple">female</named-content>; lifeStage: <named-content xmlns:xlink="http://www.w3.org/1999/xlink" content-type="dwc:lifeStage" xlink:type="simple">adult</named-content>; occurrenceID: <named-content xmlns:xlink="http://www.w3.org/1999/xlink" content-type="dwc:occurrenceID" xlink:type="simple">548ED434-EB15-5A35-8DA2-CA057FF69A08</named-content>; <bold>Taxon:</bold> scientificName: <named-content xmlns:xlink="http://www.w3.org/1999/xlink" content-type="dwc:scientificName" xlink:type="simple"><tp:taxon-name><tp:taxon-name-part taxon-name-part-type="genus" reg="Orthobula">Orthobula</tp:taxon-name-part><tp:taxon-name-part taxon-name-part-type="species" reg="jiangxi">jiangxi</tp:taxon-name-part></tp:taxon-name> Liu, sp. n.</named-content>; <bold>Location:</bold> country: <named-content xmlns:xlink="http://www.w3.org/1999/xlink" content-type="dwc:country" xlink:type="simple">China</named-content>; stateProvince: <named-content xmlns:xlink="http://www.w3.org/1999/xlink" content-type="dwc:stateProvince" xlink:type="simple">Jiangxi</named-content>; locality: <named-content xmlns:xlink="http://www.w3.org/1999/xlink" content-type="dwc:locality" xlink:type="simple">Yichun City, Wanzai County, Luocheng Town, Jiulongshan Forest Park, Zuojiashan Village</named-content>; verbatimElevation: <named-content xmlns:xlink="http://www.w3.org/1999/xlink" content-type="dwc:verbatimElevation" xlink:type="simple">311 m</named-content>; verbatimCoordinates: <named-content xmlns:xlink="http://www.w3.org/1999/xlink" content-type="dwc:verbatimCoordinates" xlink:type="simple"><named-content content-type="dwc:verbatimCoordinates" xlink:type="simple">28°22'50.24"N, 114°29'09.44"E</named-content></named-content>; georeferenceProtocol: <named-content xmlns:xlink="http://www.w3.org/1999/xlink" content-type="dwc:georeferenceProtocol" xlink:type="simple">GPS</named-content>; <bold>Event:</bold> samplingProtocol: <named-content xmlns:xlink="http://www.w3.org/1999/xlink" content-type="dwc:samplingProtocol" xlink:type="simple">sieving</named-content>; eventDate: <named-content xmlns:xlink="http://www.w3.org/1999/xlink" content-type="dwc:eventDate" xlink:type="simple">02/06/2021</named-content></p></list-item><list-item><p><bold>Type status:</bold> <named-content xmlns:xlink="http://www.w3.org/1999/xlink" content-type="dwc:typeStatus" xlink:type="simple">Paratype</named-content>. <bold>Occurrence:</bold> recordedBy: <named-content xmlns:xlink="http://www.w3.org/1999/xlink" content-type="dwc:recordedBy" xlink:type="simple">Liu Ke-Ke</named-content>; individualCount: <named-content xmlns:xlink="http://www.w3.org/1999/xlink" content-type="dwc:individualCount" xlink:type="simple">1</named-content>; sex: <named-content xmlns:xlink="http://www.w3.org/1999/xlink" content-type="dwc:sex" xlink:type="simple">female</named-content>; lifeStage: <named-content xmlns:xlink="http://www.w3.org/1999/xlink" content-type="dwc:lifeStage" xlink:type="simple">adult</named-content>; occurrenceID: <named-content xmlns:xlink="http://www.w3.org/1999/xlink" content-type="dwc:occurrenceID" xlink:type="simple">0677951F-0AAF-50C4-B77C-68822624272E</named-content>; <bold>Taxon:</bold> scientificName: <named-content xmlns:xlink="http://www.w3.org/1999/xlink" content-type="dwc:scientificName" xlink:type="simple"><tp:taxon-name><tp:taxon-name-part taxon-name-part-type="genus" reg="Orthobula">Orthobula</tp:taxon-name-part><tp:taxon-name-part taxon-name-part-type="species" reg="jiangxi">jiangxi</tp:taxon-name-part></tp:taxon-name> Liu, sp. n.</named-content>; <bold>Location:</bold> country: <named-content xmlns:xlink="http://www.w3.org/1999/xlink" content-type="dwc:country" xlink:type="simple">China</named-content>; stateProvince: <named-content xmlns:xlink="http://www.w3.org/1999/xlink" content-type="dwc:stateProvince" xlink:type="simple">Jiangxi</named-content>; locality: <named-content xmlns:xlink="http://www.w3.org/1999/xlink" content-type="dwc:locality" xlink:type="simple">Ji’an City, Anfu County, Taishan Town, Yangshimu Scenic Spot, near Buffalo Grand Valley</named-content>; verbatimElevation: <named-content xmlns:xlink="http://www.w3.org/1999/xlink" content-type="dwc:verbatimElevation" xlink:type="simple">541 m</named-content>; verbatimCoordinates: <named-content xmlns:xlink="http://www.w3.org/1999/xlink" content-type="dwc:verbatimCoordinates" xlink:type="simple"><named-content content-type="dwc:verbatimCoordinates" xlink:type="simple">27°31'39.69"N, 114°14'37.18"E</named-content></named-content>; georeferenceProtocol: <named-content xmlns:xlink="http://www.w3.org/1999/xlink" content-type="dwc:georeferenceProtocol" xlink:type="simple">GPS</named-content>; <bold>Event:</bold> samplingProtocol: <named-content xmlns:xlink="http://www.w3.org/1999/xlink" content-type="dwc:samplingProtocol" xlink:type="simple">sieving</named-content>; eventDate: <named-content xmlns:xlink="http://www.w3.org/1999/xlink" content-type="dwc:eventDate" xlink:type="simple">05/04/2021</named-content></p></list-item><list-item><p><bold>Type status:</bold> <named-content xmlns:xlink="http://www.w3.org/1999/xlink" content-type="dwc:typeStatus" xlink:type="simple">Paratype</named-content>. <bold>Occurrence:</bold> recordedBy: <named-content xmlns:xlink="http://www.w3.org/1999/xlink" content-type="dwc:recordedBy" xlink:type="simple">Liu Ke-Ke</named-content>; individualCount: <named-content xmlns:xlink="http://www.w3.org/1999/xlink" content-type="dwc:individualCount" xlink:type="simple">3</named-content>; sex: <named-content xmlns:xlink="http://www.w3.org/1999/xlink" content-type="dwc:sex" xlink:type="simple">female</named-content>; lifeStage: <named-content xmlns:xlink="http://www.w3.org/1999/xlink" content-type="dwc:lifeStage" xlink:type="simple">adult</named-content>; occurrenceID: <named-content xmlns:xlink="http://www.w3.org/1999/xlink" content-type="dwc:occurrenceID" xlink:type="simple">6E50097E-0B38-5A20-B077-ABAFE94924B6</named-content>; <bold>Taxon:</bold> scientificName: <named-content xmlns:xlink="http://www.w3.org/1999/xlink" content-type="dwc:scientificName" xlink:type="simple"><tp:taxon-name><tp:taxon-name-part taxon-name-part-type="genus" reg="Orthobula">Orthobula</tp:taxon-name-part><tp:taxon-name-part taxon-name-part-type="species" reg="jiangxi">jiangxi</tp:taxon-name-part></tp:taxon-name> Liu, sp. n.</named-content>; <bold>Location:</bold> country: <named-content xmlns:xlink="http://www.w3.org/1999/xlink" content-type="dwc:country" xlink:type="simple">China</named-content>; stateProvince: <named-content xmlns:xlink="http://www.w3.org/1999/xlink" content-type="dwc:stateProvince" xlink:type="simple">Jiangxi</named-content>; locality: <named-content xmlns:xlink="http://www.w3.org/1999/xlink" content-type="dwc:locality" xlink:type="simple">Ganzhou City, Shangyou County, Wuzhifeng Town, Wuzhifeng drift</named-content>; verbatimElevation: <named-content xmlns:xlink="http://www.w3.org/1999/xlink" content-type="dwc:verbatimElevation" xlink:type="simple">451 m</named-content>; verbatimCoordinates: <named-content xmlns:xlink="http://www.w3.org/1999/xlink" content-type="dwc:verbatimCoordinates" xlink:type="simple"><named-content content-type="dwc:verbatimCoordinates" xlink:type="simple">25°59'29.64"N, 114°10'51.30"E</named-content></named-content>; georeferenceProtocol: <named-content xmlns:xlink="http://www.w3.org/1999/xlink" content-type="dwc:georeferenceProtocol" xlink:type="simple">GPS</named-content>; <bold>Event:</bold> samplingProtocol: <named-content xmlns:xlink="http://www.w3.org/1999/xlink" content-type="dwc:samplingProtocol" xlink:type="simple">sieving</named-content>; eventDate: <named-content xmlns:xlink="http://www.w3.org/1999/xlink" content-type="dwc:eventDate" xlink:type="simple">10/01/2020</named-content></p></list-item><list-item><p><bold>Type status:</bold> <named-content xmlns:xlink="http://www.w3.org/1999/xlink" content-type="dwc:typeStatus" xlink:type="simple">Paratype</named-content>. <bold>Occurrence:</bold> recordedBy: <named-content xmlns:xlink="http://www.w3.org/1999/xlink" content-type="dwc:recordedBy" xlink:type="simple">Liu Ke-Ke</named-content>; individualCount: <named-content xmlns:xlink="http://www.w3.org/1999/xlink" content-type="dwc:individualCount" xlink:type="simple">3</named-content>; sex: <named-content xmlns:xlink="http://www.w3.org/1999/xlink" content-type="dwc:sex" xlink:type="simple">male</named-content>; lifeStage: <named-content xmlns:xlink="http://www.w3.org/1999/xlink" content-type="dwc:lifeStage" xlink:type="simple">adult</named-content>; occurrenceID: <named-content xmlns:xlink="http://www.w3.org/1999/xlink" content-type="dwc:occurrenceID" xlink:type="simple">98379F85-AC1B-5B2B-BDDE-4845613C5AEB</named-content>; <bold>Taxon:</bold> scientificName: <named-content xmlns:xlink="http://www.w3.org/1999/xlink" content-type="dwc:scientificName" xlink:type="simple"><tp:taxon-name><tp:taxon-name-part taxon-name-part-type="genus" reg="Orthobula">Orthobula</tp:taxon-name-part><tp:taxon-name-part taxon-name-part-type="species" reg="jiangxi">jiangxi</tp:taxon-name-part></tp:taxon-name> Liu, sp. n.</named-content>; <bold>Location:</bold> country: <named-content xmlns:xlink="http://www.w3.org/1999/xlink" content-type="dwc:country" xlink:type="simple">China</named-content>; stateProvince: <named-content xmlns:xlink="http://www.w3.org/1999/xlink" content-type="dwc:stateProvince" xlink:type="simple">Jiangxi</named-content>; locality: <named-content xmlns:xlink="http://www.w3.org/1999/xlink" content-type="dwc:locality" xlink:type="simple">Ganzhou City, Shangyou County, Wuzhifeng Town, Wuzhifeng drift</named-content>; verbatimElevation: <named-content xmlns:xlink="http://www.w3.org/1999/xlink" content-type="dwc:verbatimElevation" xlink:type="simple">451 m</named-content>; verbatimCoordinates: <named-content xmlns:xlink="http://www.w3.org/1999/xlink" content-type="dwc:verbatimCoordinates" xlink:type="simple"><named-content content-type="dwc:verbatimCoordinates" xlink:type="simple">25°59'29.64"N, 114°10'51.30"E</named-content></named-content>; georeferenceProtocol: <named-content xmlns:xlink="http://www.w3.org/1999/xlink" content-type="dwc:georeferenceProtocol" xlink:type="simple">GPS</named-content>; <bold>Event:</bold> samplingProtocol: <named-content xmlns:xlink="http://www.w3.org/1999/xlink" content-type="dwc:samplingProtocol" xlink:type="simple">sieving</named-content>; eventDate: <named-content xmlns:xlink="http://www.w3.org/1999/xlink" content-type="dwc:eventDate" xlink:type="simple">10/01/2020</named-content></p></list-item><list-item><p><bold>Type status:</bold> <named-content xmlns:xlink="http://www.w3.org/1999/xlink" content-type="dwc:typeStatus" xlink:type="simple">Paratype</named-content>. <bold>Occurrence:</bold> recordedBy: <named-content xmlns:xlink="http://www.w3.org/1999/xlink" content-type="dwc:recordedBy" xlink:type="simple">Liu Ke-Ke</named-content>; individualCount: <named-content xmlns:xlink="http://www.w3.org/1999/xlink" content-type="dwc:individualCount" xlink:type="simple">1</named-content>; sex: <named-content xmlns:xlink="http://www.w3.org/1999/xlink" content-type="dwc:sex" xlink:type="simple">male</named-content>; lifeStage: <named-content xmlns:xlink="http://www.w3.org/1999/xlink" content-type="dwc:lifeStage" xlink:type="simple">adult</named-content>; occurrenceID: <named-content xmlns:xlink="http://www.w3.org/1999/xlink" content-type="dwc:occurrenceID" xlink:type="simple">A2C4F0D0-950F-5089-9664-CF44690C5548</named-content>; <bold>Taxon:</bold> scientificName: <named-content xmlns:xlink="http://www.w3.org/1999/xlink" content-type="dwc:scientificName" xlink:type="simple"><tp:taxon-name><tp:taxon-name-part taxon-name-part-type="genus" reg="Orthobula">Orthobula</tp:taxon-name-part><tp:taxon-name-part taxon-name-part-type="species" reg="jiangxi">jiangxi</tp:taxon-name-part></tp:taxon-name> Liu, sp. n.</named-content>; <bold>Location:</bold> country: <named-content xmlns:xlink="http://www.w3.org/1999/xlink" content-type="dwc:country" xlink:type="simple">China</named-content>; stateProvince: <named-content xmlns:xlink="http://www.w3.org/1999/xlink" content-type="dwc:stateProvince" xlink:type="simple">Jiangxi</named-content>; locality: <named-content xmlns:xlink="http://www.w3.org/1999/xlink" content-type="dwc:locality" xlink:type="simple">Ganzhou City, Shangyou County, Wuzhifeng Town, Huangshakeng Village</named-content>; verbatimElevation: <named-content xmlns:xlink="http://www.w3.org/1999/xlink" content-type="dwc:verbatimElevation" xlink:type="simple">469 m</named-content>; verbatimCoordinates: <named-content xmlns:xlink="http://www.w3.org/1999/xlink" content-type="dwc:verbatimCoordinates" xlink:type="simple"><named-content content-type="dwc:verbatimCoordinates" xlink:type="simple">25°59'43.70"N, 114°10'49.24"E</named-content></named-content>; georeferenceProtocol: <named-content xmlns:xlink="http://www.w3.org/1999/xlink" content-type="dwc:georeferenceProtocol" xlink:type="simple">GPS</named-content>; <bold>Event:</bold> samplingProtocol: <named-content xmlns:xlink="http://www.w3.org/1999/xlink" content-type="dwc:samplingProtocol" xlink:type="simple">sieving</named-content>; eventDate: <named-content xmlns:xlink="http://www.w3.org/1999/xlink" content-type="dwc:eventDate" xlink:type="simple">10/01/2020</named-content></p></list-item><list-item><p><bold>Type status:</bold> <named-content xmlns:xlink="http://www.w3.org/1999/xlink" content-type="dwc:typeStatus" xlink:type="simple">Paratype</named-content>. <bold>Occurrence:</bold> recordedBy: <named-content xmlns:xlink="http://www.w3.org/1999/xlink" content-type="dwc:recordedBy" xlink:type="simple">Liu Ke-Ke</named-content>; individualCount: <named-content xmlns:xlink="http://www.w3.org/1999/xlink" content-type="dwc:individualCount" xlink:type="simple">1</named-content>; sex: <named-content xmlns:xlink="http://www.w3.org/1999/xlink" content-type="dwc:sex" xlink:type="simple">female</named-content>; lifeStage: <named-content xmlns:xlink="http://www.w3.org/1999/xlink" content-type="dwc:lifeStage" xlink:type="simple">adult</named-content>; occurrenceID: <named-content xmlns:xlink="http://www.w3.org/1999/xlink" content-type="dwc:occurrenceID" xlink:type="simple">7FAF4DA4-73DE-5F09-8881-0AEB75151EEE</named-content>; <bold>Taxon:</bold> scientificName: <named-content xmlns:xlink="http://www.w3.org/1999/xlink" content-type="dwc:scientificName" xlink:type="simple"><tp:taxon-name><tp:taxon-name-part taxon-name-part-type="genus" reg="Orthobula">Orthobula</tp:taxon-name-part><tp:taxon-name-part taxon-name-part-type="species" reg="jiangxi">jiangxi</tp:taxon-name-part></tp:taxon-name> Liu, sp. n.</named-content>; <bold>Location:</bold> country: <named-content xmlns:xlink="http://www.w3.org/1999/xlink" content-type="dwc:country" xlink:type="simple">China</named-content>; stateProvince: <named-content xmlns:xlink="http://www.w3.org/1999/xlink" content-type="dwc:stateProvince" xlink:type="simple">Jiangxi</named-content>; locality: <named-content xmlns:xlink="http://www.w3.org/1999/xlink" content-type="dwc:locality" xlink:type="simple">Ganzhou City, Shangyou County, Wuzhifeng Town, Huangshakeng Village</named-content>; verbatimElevation: <named-content xmlns:xlink="http://www.w3.org/1999/xlink" content-type="dwc:verbatimElevation" xlink:type="simple">469 m</named-content>; verbatimCoordinates: <named-content xmlns:xlink="http://www.w3.org/1999/xlink" content-type="dwc:verbatimCoordinates" xlink:type="simple"><named-content content-type="dwc:verbatimCoordinates" xlink:type="simple">25°59'43.70"N, 114°10'49.24"E</named-content></named-content>; georeferenceProtocol: <named-content xmlns:xlink="http://www.w3.org/1999/xlink" content-type="dwc:georeferenceProtocol" xlink:type="simple">GPS</named-content>; <bold>Event:</bold> samplingProtocol: <named-content xmlns:xlink="http://www.w3.org/1999/xlink" content-type="dwc:samplingProtocol" xlink:type="simple">sieving</named-content>; eventDate: <named-content xmlns:xlink="http://www.w3.org/1999/xlink" content-type="dwc:eventDate" xlink:type="simple">10/01/2020</named-content></p></list-item><list-item><p><bold>Type status:</bold> <named-content xmlns:xlink="http://www.w3.org/1999/xlink" content-type="dwc:typeStatus" xlink:type="simple">Paratype</named-content>. <bold>Occurrence:</bold> recordedBy: <named-content xmlns:xlink="http://www.w3.org/1999/xlink" content-type="dwc:recordedBy" xlink:type="simple">Liu Ke-Ke</named-content>; individualCount: <named-content xmlns:xlink="http://www.w3.org/1999/xlink" content-type="dwc:individualCount" xlink:type="simple">1</named-content>; sex: <named-content xmlns:xlink="http://www.w3.org/1999/xlink" content-type="dwc:sex" xlink:type="simple">female</named-content>; lifeStage: <named-content xmlns:xlink="http://www.w3.org/1999/xlink" content-type="dwc:lifeStage" xlink:type="simple">adult</named-content>; occurrenceID: <named-content xmlns:xlink="http://www.w3.org/1999/xlink" content-type="dwc:occurrenceID" xlink:type="simple">240ED723-2B30-5D3C-AC28-B6E4C2579102</named-content>; <bold>Taxon:</bold> scientificName: <named-content xmlns:xlink="http://www.w3.org/1999/xlink" content-type="dwc:scientificName" xlink:type="simple"><tp:taxon-name><tp:taxon-name-part taxon-name-part-type="genus" reg="Orthobula">Orthobula</tp:taxon-name-part><tp:taxon-name-part taxon-name-part-type="species" reg="jiangxi">jiangxi</tp:taxon-name-part></tp:taxon-name> Liu, sp. n.</named-content>; <bold>Location:</bold> country: <named-content xmlns:xlink="http://www.w3.org/1999/xlink" content-type="dwc:country" xlink:type="simple">China</named-content>; stateProvince: <named-content xmlns:xlink="http://www.w3.org/1999/xlink" content-type="dwc:stateProvince" xlink:type="simple">Jiangxi</named-content>; locality: <named-content xmlns:xlink="http://www.w3.org/1999/xlink" content-type="dwc:locality" xlink:type="simple">Ganzhou City, Longnan County, Jiulianshan Forest Farm, Gaofeng Entrance</named-content>; verbatimElevation: <named-content xmlns:xlink="http://www.w3.org/1999/xlink" content-type="dwc:verbatimElevation" xlink:type="simple">417 m</named-content>; verbatimCoordinates: <named-content xmlns:xlink="http://www.w3.org/1999/xlink" content-type="dwc:verbatimCoordinates" xlink:type="simple"><named-content content-type="dwc:verbatimCoordinates" xlink:type="simple">24°37'12.53"N, 114°33'01.49"E</named-content></named-content>; georeferenceProtocol: <named-content xmlns:xlink="http://www.w3.org/1999/xlink" content-type="dwc:georeferenceProtocol" xlink:type="simple">GPS</named-content>; <bold>Event:</bold> samplingProtocol: <named-content xmlns:xlink="http://www.w3.org/1999/xlink" content-type="dwc:samplingProtocol" xlink:type="simple">sieving</named-content>; eventDate: <named-content xmlns:xlink="http://www.w3.org/1999/xlink" content-type="dwc:eventDate" xlink:type="simple">10/06/2020</named-content></p></list-item><list-item><p><bold>Type status:</bold> <named-content xmlns:xlink="http://www.w3.org/1999/xlink" content-type="dwc:typeStatus" xlink:type="simple">Paratype</named-content>. <bold>Occurrence:</bold> recordedBy: <named-content xmlns:xlink="http://www.w3.org/1999/xlink" content-type="dwc:recordedBy" xlink:type="simple">Liu Ke-Ke</named-content>; individualCount: <named-content xmlns:xlink="http://www.w3.org/1999/xlink" content-type="dwc:individualCount" xlink:type="simple">2</named-content>; sex: <named-content xmlns:xlink="http://www.w3.org/1999/xlink" content-type="dwc:sex" xlink:type="simple">female</named-content>; lifeStage: <named-content xmlns:xlink="http://www.w3.org/1999/xlink" content-type="dwc:lifeStage" xlink:type="simple">adult</named-content>; occurrenceID: <named-content xmlns:xlink="http://www.w3.org/1999/xlink" content-type="dwc:occurrenceID" xlink:type="simple">EE45D40B-5BA8-5846-B697-06369FC65AED</named-content>; <bold>Taxon:</bold> scientificName: <named-content xmlns:xlink="http://www.w3.org/1999/xlink" content-type="dwc:scientificName" xlink:type="simple"><tp:taxon-name><tp:taxon-name-part taxon-name-part-type="genus" reg="Orthobula">Orthobula</tp:taxon-name-part><tp:taxon-name-part taxon-name-part-type="species" reg="jiangxi">jiangxi</tp:taxon-name-part></tp:taxon-name> Liu, sp. n.</named-content>; <bold>Location:</bold> country: <named-content xmlns:xlink="http://www.w3.org/1999/xlink" content-type="dwc:country" xlink:type="simple">China</named-content>; stateProvince: <named-content xmlns:xlink="http://www.w3.org/1999/xlink" content-type="dwc:stateProvince" xlink:type="simple">Jiangxi</named-content>; locality: <named-content xmlns:xlink="http://www.w3.org/1999/xlink" content-type="dwc:locality" xlink:type="simple">Ganzhou City, Chongyi County, Reshui Town, Nanguotianshan Savannah Scenic Spot, near parking lot,</named-content>; verbatimElevation: <named-content xmlns:xlink="http://www.w3.org/1999/xlink" content-type="dwc:verbatimElevation" xlink:type="simple">833 m</named-content>; verbatimCoordinates: <named-content xmlns:xlink="http://www.w3.org/1999/xlink" content-type="dwc:verbatimCoordinates" xlink:type="simple"><named-content content-type="dwc:verbatimCoordinates" xlink:type="simple">25°27'28.63"N, 113°55'22.42"E</named-content></named-content>; georeferenceProtocol: <named-content xmlns:xlink="http://www.w3.org/1999/xlink" content-type="dwc:georeferenceProtocol" xlink:type="simple">GPS</named-content>; <bold>Event:</bold> samplingProtocol: <named-content xmlns:xlink="http://www.w3.org/1999/xlink" content-type="dwc:samplingProtocol" xlink:type="simple">sieving</named-content>; eventDate: <named-content xmlns:xlink="http://www.w3.org/1999/xlink" content-type="dwc:eventDate" xlink:type="simple">10/02/2020</named-content></p></list-item><list-item><p><bold>Type status:</bold> <named-content xmlns:xlink="http://www.w3.org/1999/xlink" content-type="dwc:typeStatus" xlink:type="simple">Paratype</named-content>. <bold>Occurrence:</bold> recordedBy: <named-content xmlns:xlink="http://www.w3.org/1999/xlink" content-type="dwc:recordedBy" xlink:type="simple">Liu Ke-Ke</named-content>; individualCount: <named-content xmlns:xlink="http://www.w3.org/1999/xlink" content-type="dwc:individualCount" xlink:type="simple">2</named-content>; sex: <named-content xmlns:xlink="http://www.w3.org/1999/xlink" content-type="dwc:sex" xlink:type="simple">female</named-content>; lifeStage: <named-content xmlns:xlink="http://www.w3.org/1999/xlink" content-type="dwc:lifeStage" xlink:type="simple">adult</named-content>; occurrenceID: <named-content xmlns:xlink="http://www.w3.org/1999/xlink" content-type="dwc:occurrenceID" xlink:type="simple">F04132F5-CBE9-5BA2-B21C-D045D618A3FE</named-content>; <bold>Taxon:</bold> scientificName: <named-content xmlns:xlink="http://www.w3.org/1999/xlink" content-type="dwc:scientificName" xlink:type="simple"><tp:taxon-name><tp:taxon-name-part taxon-name-part-type="genus" reg="Orthobula">Orthobula</tp:taxon-name-part><tp:taxon-name-part taxon-name-part-type="species" reg="jiangxi">jiangxi</tp:taxon-name-part></tp:taxon-name> Liu, sp. n.</named-content>; <bold>Location:</bold> country: <named-content xmlns:xlink="http://www.w3.org/1999/xlink" content-type="dwc:country" xlink:type="simple">China</named-content>; stateProvince: <named-content xmlns:xlink="http://www.w3.org/1999/xlink" content-type="dwc:stateProvince" xlink:type="simple">Jiangxi</named-content>; locality: <named-content xmlns:xlink="http://www.w3.org/1999/xlink" content-type="dwc:locality" xlink:type="simple">Ji’an City, Qingyuan District, Jinggangshan University, in campus,</named-content>; verbatimElevation: <named-content xmlns:xlink="http://www.w3.org/1999/xlink" content-type="dwc:verbatimElevation" xlink:type="simple">87 m</named-content>; verbatimCoordinates: <named-content xmlns:xlink="http://www.w3.org/1999/xlink" content-type="dwc:verbatimCoordinates" xlink:type="simple"><named-content content-type="dwc:verbatimCoordinates" xlink:type="simple">27°06'48.20"N, 115°01'29.01"E</named-content></named-content>; georeferenceProtocol: <named-content xmlns:xlink="http://www.w3.org/1999/xlink" content-type="dwc:georeferenceProtocol" xlink:type="simple">GPS</named-content>; <bold>Event:</bold> samplingProtocol: <named-content xmlns:xlink="http://www.w3.org/1999/xlink" content-type="dwc:samplingProtocol" xlink:type="simple">sieving</named-content>; eventDate: <named-content xmlns:xlink="http://www.w3.org/1999/xlink" content-type="dwc:eventDate" xlink:type="simple">11/30/2013</named-content></p></list-item><list-item><p><bold>Type status:</bold> <named-content xmlns:xlink="http://www.w3.org/1999/xlink" content-type="dwc:typeStatus" xlink:type="simple">Paratype</named-content>. <bold>Occurrence:</bold> recordedBy: <named-content xmlns:xlink="http://www.w3.org/1999/xlink" content-type="dwc:recordedBy" xlink:type="simple">Liu Ke-Ke</named-content>; individualCount: <named-content xmlns:xlink="http://www.w3.org/1999/xlink" content-type="dwc:individualCount" xlink:type="simple">1</named-content>; sex: <named-content xmlns:xlink="http://www.w3.org/1999/xlink" content-type="dwc:sex" xlink:type="simple">male</named-content>; lifeStage: <named-content xmlns:xlink="http://www.w3.org/1999/xlink" content-type="dwc:lifeStage" xlink:type="simple">adult</named-content>; occurrenceID: <named-content xmlns:xlink="http://www.w3.org/1999/xlink" content-type="dwc:occurrenceID" xlink:type="simple">D6B48B20-B669-5424-801B-3D052F7D5796</named-content>; <bold>Taxon:</bold> scientificName: <named-content xmlns:xlink="http://www.w3.org/1999/xlink" content-type="dwc:scientificName" xlink:type="simple"><tp:taxon-name><tp:taxon-name-part taxon-name-part-type="genus" reg="Orthobula">Orthobula</tp:taxon-name-part><tp:taxon-name-part taxon-name-part-type="species" reg="jiangxi">jiangxi</tp:taxon-name-part></tp:taxon-name> Liu, sp. n.</named-content>; <bold>Location:</bold> country: <named-content xmlns:xlink="http://www.w3.org/1999/xlink" content-type="dwc:country" xlink:type="simple">China</named-content>; stateProvince: <named-content xmlns:xlink="http://www.w3.org/1999/xlink" content-type="dwc:stateProvince" xlink:type="simple">Jiangxi</named-content>; locality: <named-content xmlns:xlink="http://www.w3.org/1999/xlink" content-type="dwc:locality" xlink:type="simple">Ji’an City, Jizhou District, Luling Zoology Park</named-content>; verbatimElevation: <named-content xmlns:xlink="http://www.w3.org/1999/xlink" content-type="dwc:verbatimElevation" xlink:type="simple">103 m</named-content>; verbatimCoordinates: <named-content xmlns:xlink="http://www.w3.org/1999/xlink" content-type="dwc:verbatimCoordinates" xlink:type="simple"><named-content content-type="dwc:verbatimCoordinates" xlink:type="simple">27°08'41.40"N, 115°00'35.62"E</named-content></named-content>; georeferenceProtocol: <named-content xmlns:xlink="http://www.w3.org/1999/xlink" content-type="dwc:georeferenceProtocol" xlink:type="simple">GPS</named-content>; <bold>Event:</bold> samplingProtocol: <named-content xmlns:xlink="http://www.w3.org/1999/xlink" content-type="dwc:samplingProtocol" xlink:type="simple">sieving</named-content></p></list-item></list></tp:treatment-sec><tp:treatment-sec sec-type="Description"><title>Description</title><p><bold>Male</bold> (holotype). Total length 2.05 mm.</p><p>Carapace (Fig. <xref ref-type="fig" rid="F8074455">1</xref>A and B) 0.94 mm long, 0.72 mm wide, anteriorly narrowed to 0.6 × its maximum width, with abundant large pore-bearing depressions on lateral and posterior parts. Eye sizes and interdistances: AER and PER procurved in dorsal view; AME 0.04, ALE 0.06, PME 0.05, PLE 0.05, AME−AME 0.02, AME−ALE 0.02, PME−PME 0.06, PME−PLE 0.05, AME−PME 0.04, AME−PLE 0.12, ALE−ALE 0.14, PLE−PLE 0.24, ALE−PLE 0.06; MOA 0.13 long, front width 0.1, back width 0.16. Chelicerae with two promarginal (distal larger) and three retromarginal teeth (median largest). Endites longer than wide, with sparse pore-bearing depressions. Labium wider than long, anteriorly with three pairs of strong setae, subposteriorly with a constriction, posteriorly with a row of pore-bearing depressions. Sternum strongly sclerotised, longer than wide, covered with many pits, anteromedially with a wide notch, laterally with sclerotised and thickened margin, posterior end blunt. Legs (Fig. <xref ref-type="fig" rid="F8074455">1</xref>A and B). Measurements: I 2.2 (0.62, 0.20, 0.62, 0.48, 0.28); II 1.87 (0.55, 0.22, 0.43, 0.42, 0.25); III 1.71 (0.49, 0.21, 0.31, 0.43, 0.27); IV 2.10 (0.56, 0.22, 0.45, 0.55, 0.32); leg formula 1423; spination: tibiae I plv 6, rlv 6 II plv 6, rlv 6; metatarsi I plv 4, rlv 4, II plv 4, rlv 4; tarsi I plv 3, rlv 3, II plv 3, rlv 3. Pedicel (Fig. <xref ref-type="fig" rid="F8074455">1</xref>A and B) 0.21 mm long, cylindrical, sclerotised. Abdomen (Fig. <xref ref-type="fig" rid="F8074455">1</xref>A, B) 0.91 mm long, 0.79 mm wide, scutum covering entire dorsum; venter with sclerotised epigastric region and trapezoidal inframamillary scutum in front of spinnerets.</p><p>Colouration (Fig. <xref ref-type="fig" rid="F8074455">1</xref>A and B). Carapace reddish-brown, with brown spots around depressions. Each eye with distinct black eye cup. Chelicerae and endites yellow. Endites reddish. Labium reddish, posterior part reddish-brown. Sternum reddish, with dark mottled sub-margin and reddish-brown margin. Legs yellow, with dark brown stripes on prolateral side of femorae. Pedicel dark brown. Abdomen reddish-brown, with three branched dark brown stripes anteriorly and large semi-oval dark brown mark posteriorly; venter yellow, with reddish sclerotised epigastric plate anteriorly and scutum posteriorly.</p><p>Palp (Fig. <xref ref-type="fig" rid="F8151634">2</xref>). Palpal femur longer than patella + tibia, with small hook-shaped ventrodistal apophysis. Patella short, with small tubercle. Tibia slightly longer than patella, with finger-shaped retrodistal apophysis directed ventrally. Cymbium longer than femur + patella + tibia. Subtegulum lamellar, slightly sclerotised. Intercalary sclerite located between subtegulum and tegulum, lamellar. Tegulum swollen, slightly longer than wide, narrowing apically, with slight constriction in the middle part. Sperm duct narrow, n-shaped, with sharp turn in median part, nearly reaching the constriction. Embolus spine-like, short, reaching apex of cymbium.</p><p><bold>Female</bold> (Fig. <xref ref-type="fig" rid="F8074455">1</xref>C and D and Fig. <xref ref-type="fig" rid="F8074464">3</xref>). As in male, except as noted. Total length 2.15 mm.</p><p>Carapace 1.03 mm long, 0.81 mm wide. Eye sizes and interdistances: AME 0.05, ALE 0.06, PME 0.07, PLE 0.07, AME−AME 0.01, AME−ALE 0.01, PME−PME 0.07, PME−PLE 0.02, AME−PME 0.04, AME−PLE 0.11, ALE−ALE 0.14, PLE−PLE 0.25, ALE−PLE 0.04. MOA 0.17 long, front width 0.12, back width 0.19. Pedicel 0.07 long. Abdomen (Fig. <xref ref-type="fig" rid="F8074455">1</xref>C and D) 0.98 long, 0.97 wide, without dorsal and ventral scutum. Leg measurements: I 2.26 (0.70, 0.24, 0.72, 0.57, 0.27); II 2.04 (0.61, 0.24, 0.45, 0.47, 0.27); III 1.98 (0.56, 0.22, 0.47, 0.43, 0.30); IV 2.62 (0.67, 0.25, 0.63, 0.71, 0.36).</p><p>Colouration as in Fig. <xref ref-type="fig" rid="F8074455">1</xref>C and D. Abdomen cream with black markings. The colour clearly differs from that of the male.</p><p>Epigyne (Fig. <xref ref-type="fig" rid="F8074464">3</xref>). Copulatory openings located at the posterior part of epigynal ridge, inclined, directed anteromedially. Copulatory ducts very short, shorter than width of sclerotised bursal base. Sclerotised bursal base round, separated by half their width. Bursae fan-shaped, very large, covering more than 2/3 of epigynal field. Sclerotised bursal base connected to oval secondary spermathecae by short ducts, longer than width of primary spermathecae. Secondary spermathecae connecting with oval primary spermathecae, closely touching each other, arranged in a line. Fertilisation ducts located at primary spermathecae, curved anteriorly.</p></tp:treatment-sec><tp:treatment-sec sec-type="Diagnosis"><title>Diagnosis</title><p>The male of this new species is similar to that of <italic><tp:taxon-name><tp:taxon-name-part taxon-name-part-type="genus" reg="Orthobula">Orthobula</tp:taxon-name-part><tp:taxon-name-part taxon-name-part-type="species" reg="spiniformis">spiniformis</tp:taxon-name-part></tp:taxon-name></italic> Tso, Zhu, Zhang &amp; Zhang, 2005 (<xref ref-type="bibr" rid="B8074389">Tso et al. 2005</xref>: 47, figs. 5 and 6) in having a spine-like and straight embolus, but can be distinguished from it by the hook-shaped ventrodistal femoral apophysis (vs. short and spine-like) and thin retrolateral tibial apophysis (vs. thick) (Fig. <xref ref-type="fig" rid="F8151634">2</xref>). The female of the new species resembles those of <italic><tp:taxon-name><tp:taxon-name-part taxon-name-part-type="genus" reg="Orthobula">O.</tp:taxon-name-part><tp:taxon-name-part taxon-name-part-type="species" reg="aethiopica">aethiopica</tp:taxon-name-part></tp:taxon-name></italic> Haddad, Jin &amp; Platnick, 2022 (<xref ref-type="bibr" rid="B8074209">Haddad et al. 2022</xref>: 361, figs. 54 and 55), <italic><tp:taxon-name><tp:taxon-name-part taxon-name-part-type="genus" reg="Orthobula">O.</tp:taxon-name-part><tp:taxon-name-part taxon-name-part-type="species" reg="arca">arca</tp:taxon-name-part></tp:taxon-name></italic> Haddad, Jin &amp; Platnick, 2022 (<xref ref-type="bibr" rid="B8074209">Haddad et al. 2022</xref>: 364, figs. 59 and 60) and <italic><tp:taxon-name><tp:taxon-name-part taxon-name-part-type="genus" reg="Orthobula">O.</tp:taxon-name-part><tp:taxon-name-part taxon-name-part-type="species" reg="spiniformis">spiniformis</tp:taxon-name-part></tp:taxon-name></italic> (<xref ref-type="bibr" rid="B8074389">Tso et al. 2005</xref>: 47, figs. 5 and 6) in having round, slightly separated, sclerotised bursal base, but it can be easily distinguished by two pairs of spermathecae (vs. one) (Fig. <xref ref-type="fig" rid="F8074464">3</xref>).</p></tp:treatment-sec><tp:treatment-sec sec-type="Etymology"><title>Etymology</title><p>The species name is derived from the name of the type locality; noun in apposition.</p></tp:treatment-sec><tp:treatment-sec sec-type="Distribution"><title>Distribution</title><p>Known from Yichun, Ji’an and Ganzhou Cities in Jiangxi Province, China (Fig. <xref ref-type="fig" rid="F8074466">4</xref>). It seems that this species is more widespread within this Province.</p></tp:treatment-sec><tp:treatment-sec sec-type="Biology"><title>Biology</title><p>It was collected from leaf litter in areas of broad-leaved forests in hilly areas.</p></tp:treatment-sec><tp:treatment-sec sec-type="Taxon discussion"><title>Taxon discussion</title><p>The genus <italic><tp:taxon-name><tp:taxon-name-part taxon-name-part-type="genus" reg="Orthobula">Orthobula</tp:taxon-name-part></tp:taxon-name></italic> has a wide distribution, with a rich population in forest litter in tropical to subtropical regions. However, this group has not received much attention in China and, until now, only eight known species have been reported from this huge country (<xref ref-type="bibr" rid="B8074439">World Spider Catalog 2022</xref>). The main reasons include the following: firstly, most species of <italic><tp:taxon-name><tp:taxon-name-part taxon-name-part-type="genus" reg="Orthobula">Orthobula</tp:taxon-name-part></tp:taxon-name></italic> are difficult to collect and observe due to their very small body size; secondly, many <italic><tp:taxon-name><tp:taxon-name-part taxon-name-part-type="genus" reg="Orthobula">Orthobula</tp:taxon-name-part></tp:taxon-name></italic> species are difficult to distinguish from their closely-related species, especially in males; finally, the descriptions of the new species from China were superficial and only a few ink drawings were provided, resulting in some difficulties for later taxonomic works.</p></tp:treatment-sec><tp:treatment-sec><!--Section generated to contain objects referenced in tp:taxon-treatment.--><fig id="F8074455" position="float" orientation="portrait"><object-id xmlns:xlink="http://www.w3.org/1999/xlink" content-type="arpha" xlink:type="simple">ED9F65C8-9B66-5619-AEB3-3738650D678C</object-id><object-id xmlns:xlink="http://www.w3.org/1999/xlink" content-type="doi" xlink:type="simple">10.3897/BDJ.10.e94202.figure1</object-id><label>Figure 1.</label><caption><p><italic><tp:taxon-name><tp:taxon-name-part taxon-name-part-type="genus" reg="Orthobula">Orthobula</tp:taxon-name-part><tp:taxon-name-part taxon-name-part-type="species" reg="jiangxi">jiangxi</tp:taxon-name-part></tp:taxon-name></italic> <bold>Liu, sp. n.</bold>, male holotype and female paratype (<bold>A–D</bold>). <bold>A–B</bold> Male habitus, dorsal and ventral view; <bold>C–D</bold> Female habitus, dorsal and ventral view. Scale bars: 0.5 mm.</p></caption><graphic xmlns:xlink="http://www.w3.org/1999/xlink" xlink:href="bdj-10-e94202-g001.jpg" position="float" id="oo_724616.jpg" orientation="portrait" xlink:type="simple"><uri content-type="original_file" xlink:type="simple">https://binary.pensoft.net/fig/724616</uri></graphic></fig><fig id="F8151634" position="float" orientation="portrait"><object-id xmlns:xlink="http://www.w3.org/1999/xlink" content-type="arpha" xlink:type="simple">49DBAC2A-C36B-5CEC-8E96-30C42BD4A8B4</object-id><object-id xmlns:xlink="http://www.w3.org/1999/xlink" content-type="doi" xlink:type="simple">10.3897/BDJ.10.e94202.figure2</object-id><label>Figure 2.</label><caption><p><italic><tp:taxon-name><tp:taxon-name-part taxon-name-part-type="genus" reg="Orthobula">Orthobula</tp:taxon-name-part><tp:taxon-name-part taxon-name-part-type="species" reg="jiangxi">jiangxi</tp:taxon-name-part></tp:taxon-name></italic> <bold>Liu, sp. n.</bold>, male palp of holotype (<bold>A–G</bold>). <bold>A–B, D</bold> Prolateral, prolater-ventral and retrolateral view; <bold>C</bold> detail of palpal femur, ventral view <bold>E–G</bold> ventral, retrolateral and dorso-retrolateral view. Abbreviations: Em = embolus; IS = intercalary sclerite; RTA = retrodistal tibial apophysis; St = subtegulum; Tu = tubercle; VFA = ventrodistal femoral apophysis. Scale bars: 0.1 mm.</p></caption><graphic xmlns:xlink="http://www.w3.org/1999/xlink" xlink:href="bdj-10-e94202-g002.jpg" position="float" id="oo_748625.jpg" orientation="portrait" xlink:type="simple"><uri content-type="original_file" xlink:type="simple">https://binary.pensoft.net/fig/748625</uri></graphic></fig><fig id="F8074464" position="float" orientation="portrait"><object-id xmlns:xlink="http://www.w3.org/1999/xlink" content-type="arpha" xlink:type="simple">1550CC69-1CF4-5A7C-93DE-B59F255E04FC</object-id><object-id xmlns:xlink="http://www.w3.org/1999/xlink" content-type="doi" xlink:type="simple">10.3897/BDJ.10.e94202.figure3</object-id><label>Figure 3.</label><caption><p><italic><tp:taxon-name><tp:taxon-name-part taxon-name-part-type="genus" reg="Orthobula">Orthobula</tp:taxon-name-part><tp:taxon-name-part taxon-name-part-type="species" reg="jiangxi">jiangxi</tp:taxon-name-part></tp:taxon-name></italic> <bold>Liu, sp. n.</bold>, female epigyne of paratype (<bold>A–B</bold>). <bold>A–B</bold> ventral and dorsal (<bold>B</bold>) view. Abbreviations: Bu = bursa; CD = copulatory duct; CO = copulatory opening; FD = fertilisation duct; S1= primary spermatheca; S2 = secondary spermatheca, SBB = sclerotised bursal base. Scale bars: 0.1 mm.</p></caption><graphic xmlns:xlink="http://www.w3.org/1999/xlink" xlink:href="bdj-10-e94202-g003.jpg" position="float" id="oo_724618.jpg" orientation="portrait" xlink:type="simple"><uri content-type="original_file" xlink:type="simple">https://binary.pensoft.net/fig/724618</uri></graphic></fig><fig id="F8074466" position="float" orientation="portrait"><object-id xmlns:xlink="http://www.w3.org/1999/xlink" content-type="arpha" xlink:type="simple">E54C128C-6443-55AA-B4F7-BD4058C5820A</object-id><object-id xmlns:xlink="http://www.w3.org/1999/xlink" content-type="doi" xlink:type="simple">10.3897/BDJ.10.e94202.figure4</object-id><label>Figure 4.</label><caption><p>Records of <italic><tp:taxon-name><tp:taxon-name-part taxon-name-part-type="genus" reg="Orthobula">Orthobula</tp:taxon-name-part><tp:taxon-name-part taxon-name-part-type="species" reg="jiangxi">jiangxi</tp:taxon-name-part></tp:taxon-name></italic> <bold>Liu, sp. n.</bold>, from Jiangxi Province, China.</p></caption><graphic xmlns:xlink="http://www.w3.org/1999/xlink" xlink:href="bdj-10-e94202-g004.jpg" position="float" id="oo_724619.jpg" orientation="portrait" xlink:type="simple"><uri content-type="original_file" xlink:type="simple">https://binary.pensoft.net/fig/724619</uri></graphic></fig></tp:treatment-sec><ref-list><ref id="B8074389"><element-citation xmlns:xlink="http://www.w3.org/1999/xlink" publication-type="article" xlink:type="simple"><person-group person-group-type="author"><name name-style="western"><surname>Tso</surname><given-names>I. M.</given-names></name><name name-style="western"><surname>Zhu</surname><given-names>M. S.</given-names></name><name name-style="western"><surname>Zhang</surname><given-names>J. X.</given-names></name><name name-style="western"><surname>Zhang</surname><given-names>F.</given-names></name></person-group><year>2005</year><article-title>Two new and one newly recorded species of <tp:taxon-name><tp:taxon-name-part taxon-name-part-type="family">Corinnidae</tp:taxon-name-part></tp:taxon-name> and <tp:taxon-name><tp:taxon-name-part taxon-name-part-type="family">Liocranidae</tp:taxon-name-part></tp:taxon-name> from Taiwan (<tp:taxon-name><tp:taxon-name-part taxon-name-part-type="class">Arachnida</tp:taxon-name-part></tp:taxon-name>: <tp:taxon-name><tp:taxon-name-part taxon-name-part-type="order">Araneae</tp:taxon-name-part></tp:taxon-name>)</article-title><source>Acta Arachnologica</source><volume>54</volume><fpage>45</fpage><lpage>49</lpage><pub-id pub-id-type="doi">10.2476/asjaa.54.45</pub-id></element-citation></ref><ref id="B8074209"><element-citation xmlns:xlink="http://www.w3.org/1999/xlink" publication-type="article" xlink:type="simple"><person-group person-group-type="author"><name name-style="western"><surname>Haddad</surname><given-names>C. R.</given-names></name><name name-style="western"><surname>Jin</surname><given-names>C.</given-names></name><name name-style="western"><surname>Platnick</surname><given-names>N. I.</given-names></name></person-group><year>2022</year><article-title>A revision of the spider genus <italic><tp:taxon-name><tp:taxon-name-part taxon-name-part-type="genus" reg="Orthobula">Orthobula</tp:taxon-name-part></tp:taxon-name></italic> Simon, 1897 (<tp:taxon-name><tp:taxon-name-part taxon-name-part-type="order">Araneae</tp:taxon-name-part></tp:taxon-name>: <tp:taxon-name><tp:taxon-name-part taxon-name-part-type="family">Trachelidae</tp:taxon-name-part></tp:taxon-name>) in the Afrotropical Region</article-title><source>I. Continental species. Zootaxa</source><volume>5133</volume><issue>3</issue><fpage>355</fpage><lpage>382</lpage><pub-id pub-id-type="doi">10.11646/zootaxa.5133.3.3</pub-id></element-citation></ref><ref id="B8074439"><element-citation xmlns:xlink="http://www.w3.org/1999/xlink" publication-type="website" xlink:type="simple"><person-group person-group-type="author"><name name-style="western"><surname>Catalog</surname><given-names>World Spider</given-names></name></person-group><article-title>World Spider Catalog. Version 23.5. Natural History Museum Bern</article-title><uri xlink:type="simple">https://wsc.nmbe.ch/</uri><date-in-citation content-type="access-date">2022-07-29T00:00:00+03:00</date-in-citation></element-citation></ref></ref-list></tp:taxon-treatment>
